# Supplementary material for: The Metabolic Profile of Anchusa officinalis L. Differs According to Its Associated Arbuscular Mycorrhizal Fungi
Source: Metabolites. 2022 Jun 22;12(7):573. doi: 10.3390/metabo12070573 (PMC9319164; doi:10.3390/metabo12070573)
Supplement: Supplementary file 1 [file metabolites-12-00573-s001.zip]

Archive with 1 entries (1 files):
- metabolites-1745047-supplementary.pdf
